# Supplementary material for: C9ORF72 GGGGCC Expanded Repeats Produce Splicing Dysregulation which Correlates with Disease Severity in Amyotrophic Lateral Sclerosis
Source: PLoS One. 2015 May 27;10(5):e0127376. doi: 10.1371/journal.pone.0127376 (PMC4446097; doi:10.1371/journal.pone.0127376)
Supplement: S1 Table — Genes listed are within the GO category ‘RNA Processing’ and are significantly associated (p<0.05) with the ‘RNA splicing' network signal in either C9ORF72+ lymphoblastoid cell lines or motor neurons. A fold change of >1 equates to up-regulation and a fold change of <1 equates to down-regulation. (XLSX) [file pone.0127376.s002.xlsx]

## Sheet: S1 Table
S1 Table
Gene Symbol	Lymphoblastoid Cell Lines		Motor Neurons
	Transcript ID	Fold Change (C9ORF72+ Vs Control)	Transcript ID	Fold Change (C9ORF72+ Vs Control)
A1CF	ENST00000373995	1.24
A2BP1	ENST00000340209	0.41
ABCB5	ENST00000441315	1.19	1555371_at	0.43
	ENST00000406935	1.22
ADAD2	ENST00000268624	0.93
	ENST00000315906	2.78
ADAR	ENST00000492630	1.34
ADARB1	ENST00000481022	0.74
ADAT2	ENST00000342031	1.73
	ENST00000367594	1.16
ADAT3	ENST00000454697	1.84
APP	ENST00000348990	5.45
	ENST00000359726	5.54
	ENST00000466453	0.38
	ENST00000464867	0.73
	ENST00000491395	0.69
ARL6IP4	ENST00000315580	1.18
ATXN1	ENST00000483591	1.12
	ENST00000483954	1.43
BAT1	ENST00000462421	0.81
	ENST00000458215	0.67
C1D	ENST00000407324	1.07
	ENST00000470189	0.86
C1DP2	ENST00000407324	1.07
	ENST00000470189	0.86
C1DP3	ENST00000407324	1.07
	ENST00000470189	0.86
C1ORF66	ENST00000462397	0.81
CCAR1	ENST00000480627	2.43
CDK5RAP1	ENST00000473791	0.82
	ENST00000375351	1.99
CDKN2A	ENST00000304494	1.12
	ENST00000470819	1.09
	ENST00000380150	0.88
CELF1	ENST00000395292	1.16
CELF6	ENST00000287202	0.86
CPSF3	ENST00000489403	1.22
CPSF3L	ENST00000458452	1.45
	ENST00000430786	0.4
	ENST00000421495	5.21
	ENST00000435064	4.64
	ENST00000496353	0.85
	ENST00000450926	4.03
	ENST00000467408	0.62
	ENST00000419704	4.08
	ENST00000478641	0.79
	ENST00000294579	4.4
CPSF4	ENST00000465132	1.31
	ENST00000412686	1.1
CPSF7	ENST00000413232	2.14	217866_at	1.53
CRNKL1	ENST00000490258	0.82
CSDC2	ENST00000460790	1.22
CSTF1	ENST00000428552	2.01
CSTF2	ENST00000415585	0.8
DDX1	ENST00000478695	1.95
DDX17	ENST00000479734	1.15	208718_at	1.32
	ENST00000475004	1.77
	ENST00000477112	1.13
DDX56	ENST00000448192	1.13
	ENST00000473924	2.05
DHX16	ENST00000480966	1.09
DHX35	ENST00000449559	1.77
DHX9	ENST00000483416	1.17
DIS3	ENST00000475871	1.17
DKC1	ENST00000492372	2.03
	ENST00000475423	1.22
	ENST00000413910	2.08
DUS3L	ENST00000428664	2.01
ELAC2	ENST00000426905	9.67
	ENST00000476042	0.48
	ENST00000484122	1.15
	ENST00000407336	0.35
	ENST00000427703	4.86
	ENST00000395962	9.49
	ENST00000491478	0.75
	ENST00000338034	20.7
ELAVL4	ENST00000474675	1.2
EXOSC1	ENST00000489158	1.15
EXOSC10	ENST00000469634	0.89
EXOSC3	ENST00000482614	0.83
EXOSC7	ENST00000459856	1.79
	ENST00000461361	0.88
EXOSC8	ENST00000389704	1.18
	ENST00000488779	2.55
	ENST00000488108	0.63
	ENST00000379809	2.71
	ENST00000495092	4.32
FARS2	ENST00000274680	0.81
FTSJ1	ENST00000485486	2.26
	ENST00000466371	1.86
	ENST00000487353	0.89
FTSJ2	ENST00000486040	1.1
FUS	ENST00000491029	2.76	215744_at	0.39
	ENST00000483853	1.18
	ENST00000474990	1.31
GEMIN6	ENST00000281950	1.23
GTF2F2	ENST00000461904	1.15
HNRNPA2B1	ENST00000495810	1.21
	ENST00000490912	1.13
HNRNPA3	ENST00000432457	1.99
HNRNPC	ENST00000336053	2.5
	ENST00000320084	2.5
HNRNPF	ENST00000437529	3.39
HNRNPH2	ENST00000457902	2.19	201406_at	1.88
HNRNPH3	ENST00000467249	1.92	208990_s_at	2.16
	ENST00000480987	2.73
	ENST00000469172	1.17
HNRNPK	ENST00000481820	1.24
HNRNPL	ENST00000423415	1.19
HNRNPM	ENST00000348943	3.89	233605_x_at	0.73
HNRNPR	ENST00000476660	0.84
	ENST00000464516	1.46
	ENST00000478691	1.15
HNRNPU	ENST00000283179	4.3
	ENST00000465881	1.22
	ENST00000413625	0.66
	ENST00000483966	1.32
HNRNPUL1	ENST00000270069	1.13
	ENST00000392006	1.21
	ENST00000263367	1.21
HNRPLL	ENST00000410076	1.14
HSD17B10	ENST00000495986	1.2
HSD3B7	ENST00000454009	0.93
IMP4	ENST00000462392	2.96
INTS12	ENST00000493425	1.26
INTS4	ENST00000433818	1.12
INTS6	ENST00000440606	1.11
IVNS1ABP	ENST00000468217	1.18
	ENST00000392007	0.5
	ENST00000494880	1.23
KRR1	ENST00000229214	1.14	203203_s_at	2.13
LARP6	ENST00000344870	1.1
LARP7	ENST00000344442	1.2
LOC100130109	ENST00000469451	1.79
LOC643167	ENST00000492779	0.74	227223_at	2.44
	ENST00000427743	1.93
LOC644063	ENST00000481820	1.24
LOC644390	ENST00000423415	1.19
LOC644422	ENST00000328748	1.31
LOC652147	ENST00000429650	0.72
	ENST00000480835	4.3
LOC653155	ENST00000490653	0.61	202126_at	1.87
	ENST00000489943	0.31	237093_at	0.4
LOC653884	ENST00000341154	1.22
MAGOH	ENST00000495868	1.25
	ENST00000371470	1.16
MBNL1	ENST00000493459	2.16	1558111_at	0.5
	ENST00000477171	1.43	1556658_a_at	0.41
	ENST00000478535	0.32
	ENST00000460166	0.3
MLH1	ENST00000476172	0.75
	ENST00000435176	3.79
	ENST00000432299	3.05
MOV10	ENST00000471160	2.69
	ENST00000486416	1.13
MPHOSPH10	ENST00000468427	0.5
	ENST00000493360	1.16
	ENST00000476969	1.37
	ENST00000244230	1.1
MTO1	ENST00000462039	0.73	224430_s_at	2.26
	ENST00000445187	1.22
	ENST00000487960	2.92
MTPAP	ENST00000488290	1.08
NCBP1	ENST00000375147	1.15
NCBP2	ENST00000447325	2.3
	ENST00000482976	3.18
NHP2L1	ENST00000488571	1.14
NOLC1	ENST00000476468	2.07
NONO	ENST00000472185	0.17
	ENST00000490044	1.27
	ENST00000450092	1.23
	ENST00000373856	2.4
NOP14	ENST00000398071	1.29
NOP56	ENST00000462630	1.14
	ENST00000470143	1.12
NOP58	ENST00000478508	1.31
NPM3	ENST00000468544	1.91
PA2G4	ENST00000303305	1.12
PA2G4P4	ENST00000303305	1.12
PABPC4	ENST00000492468	2.63
	ENST00000372862	3.25
	ENST00000451091	0.5
	ENST00000492519	0.81
	ENST00000470443	0.56
	ENST00000461578	0.3
PABPN1	ENST00000397276	1.58
PCBP2	ENST00000359282	1.43
	ENST00000359462	1.43
	ENST00000439930	1.43
PDCD11	ENST00000490787	1.91
	ENST00000466959	0.89
PDCD7	ENST00000380204	2.28
PES1	ENST00000433575	2.42
PIWIL2	ENST00000454009	0.93
POLR2B	ENST00000438333	3.73
	ENST00000484821	1.68
POLR2D	ENST00000487079	1.37	203664_s_at	0.75
POLR2H	ENST00000476003	1.11
	ENST00000490958	1.13
	ENST00000460083	1.34
PPAN	ENST00000486482	0.85
	ENST00000430370	1.32
	ENST00000446223	1.32
PPIE	ENST00000427454	1.39
	ENST00000467741	0.42
	ENST00000482751	1.19
PPIG	ENST00000418888	1.16
PPIL1	ENST00000483552	1.27
PPP1R8	ENST00000486634	0.65
	ENST00000236412	1.19
PPP2R1A	ENST00000473455	2.09
	ENST00000454220	1.32
	ENST00000473820	1.47
PPP4R2	ENST00000482242	1.98	226317_at	1.5
	ENST00000460360	1.19
PRKRA	ENST00000490501	0.77
	ENST00000463882	1.13
PRMT5	ENST00000421938	1.31
PRPF18	ENST00000298451	1.75
	ENST00000417658	1.24
PRPF3	ENST00000476970	0.68
	ENST00000470824	0.86
PRPF31	ENST00000321030	1.19
	ENST00000467851	1.75
PRPF38B	ENST00000467302	1.26
PRPF4	ENST00000488937	1.17
PRPF40A	ENST00000359961	11.19	218053_at	1.26
	ENST00000450135	5.78
	ENST00000493468	0.38
	ENST00000486100	0.4
	ENST00000440252	23.92
PRPF4B	ENST00000490653	0.61	202126_at	1.87
	ENST00000489943	0.31	237093_at	0.4
PTBP2	ENST00000482253	1.22
PUS10	ENST00000421319	1.21
PUS7	ENST00000487277	1.2
QTRTD1	ENST00000488665	1.6
	ENST00000466870	0.79
RALY	ENST00000413297	1.22
	ENST00000481580	0.87
	ENST00000489384	1.08
	ENST00000246194	3.7
RBM14	ENST00000409406	0.86	236157_at	0.59
RBM16	ENST00000479234	1.13
RBM17	ENST00000465906	2.35	224780_at	1.37
	ENST00000418631	1.12
	ENST00000467214	0.67
	ENST00000418869	0.62
	ENST00000481147	0.68
	ENST00000446108	1.09
RBM28	ENST00000223073	1.25
	ENST00000415472	0.79
RBM3	ENST00000490127	2.48
	ENST00000472897	1.25
RBM39	ENST00000492779	0.74	227223_at	2.44
	ENST00000427743	1.93
RBM4	ENST00000409406	0.86	236157_at	0.59
RBM5	ENST00000395174	3.76
	ENST00000471995	0.65
	ENST00000441812	2.96
	ENST00000404526	1.8
	ENST00000489437	0.64
RBM6	ENST00000493652	1.15	201967_at	1.4
	ENST00000483350	1.15
RBM8A	ENST00000369307	2.61
RBM9	ENST00000473487	0.88
RBMS1	ENST00000492283	0.71	225265_at	1.75
	ENST00000494308	0.2	238185_at	2.49
	ENST00000474820	5.03
	ENST00000490637	0.88
	ENST00000464200	0.45
	ENST00000477965	8.28
ROD1	ENST00000450374	1.99
RP9	ENST00000492391	1.36
RPL11	ENST00000374550	1.98
RPL14	ENST00000465280	11.32
	ENST00000477056	1.14
	ENST00000461368	2.28
RPL35A	ENST00000448864	0.61
	ENST00000464167	1.45
	ENST00000442341	1.28
	ENST00000496582	3.6
RPL36A	ENST00000457902	2.19	201406_at	1.88
RPL5	ENST00000497519	1.29
RPL7	ENST00000396466	6.07
	ENST00000396465	1.14
	ENST00000431653	1.67
RPP14	ENST00000462046	0.42
	ENST00000477305	2.84
	ENST00000461393	3.35
	ENST00000481972	2.34
	ENST00000474660	2.53
RPP30	ENST00000480635	0.87
RPS16	ENST00000339471	1.17	213890_x_at	1.79
			226131_s_at	1.6
RPS24	ENST00000435275	0.48
RPS6	ENST00000380381	1.27
	ENST00000380384	1.09
RPS7	ENST00000304921	1.15
	ENST00000479123	1.81
RRAGC	ENST00000474456	1.24
RRP1	ENST00000473988	0.64
	ENST00000475534	2.48
RSRC1	ENST00000494002	1.13
RTCD1	ENST00000260563	0.83
SBDS	ENST00000496763	2.02
SCNM1	ENST00000461862	1.35
	ENST00000471039	1.35
SETX	ENST00000419901	1.17	232229_at	0.61
SF1	ENST00000448404	6.38
	ENST00000496969	0.41
	ENST00000477596	0.85
	ENST00000416674	0.63
	ENST00000413951	0.35
	ENST00000377387	1.22
	ENST00000377394	5.41
	ENST00000422298	4.67
	ENST00000463343	2.29
	ENST00000334944	12.45
	ENST00000489544	0.11
SF3A1	ENST00000485618	1.51	201356_at	1.39
	ENST00000444440	1.39
SF3A3	ENST00000488934	1.14
	ENST00000487062	1.21
	ENST00000470585	1.19
SF3B1	ENST00000462613	1.89
	ENST00000479532	0.83
	ENST00000409915	1.28
SF3B2	ENST00000322535	1.12
SF3B4	ENST00000271628	1.08	209044_x_at	1.54
SFPQ	ENST00000485365	1.73	226898_s_at	0.43
	ENST00000485454	1.3	214016_s_at	1.21
	ENST00000470472	1.98
	ENST00000471991	1.22
	ENST00000466745	0.67
SFRS1	ENST00000423765	1.21	211784_s_at	1.27
SFRS11	ENST00000454435	0.4
	ENST00000429640	3.05
	ENST00000475204	0.65
	ENST00000463116	0.37
	ENST00000370950	1.3
	ENST00000469170	1.94
	ENST00000395136	0.71
SFRS13A	ENST00000341154	1.22
SFRS13B	ENST00000488604	1.45
	ENST00000475068	1.12
	ENST00000452027	0.87
SFRS15	ENST00000467731	1.13	222310_at	2.84
SFRS17A	ENST00000313871	3.18
	ENST00000440218	0.63
SFRS4	ENST00000497015	1.62
	ENST00000477193	1.08
SFRS5	ENST00000394366	1.15
SFRS6	ENST00000328748	1.31
SFRS7	ENST00000378869	0.46
	ENST00000415527	1.23
SLBP	ENST00000489418	1.16
SMC1A	ENST00000322213	1.29	201589_at	4.17
SMNDC1	ENST00000471297	1.12
SNRNP200	ENST00000429650	0.72
	ENST00000480835	4.3
SNRNP35	ENST00000441315	1.19	1555371_at	0.43
	ENST00000406935	1.22
SNRNP48	ENST00000397475	2.58
	ENST00000496946	1.13
SNRPB	ENST00000381342	2.86	208821_at	4.18
SNRPE	ENST00000469451	1.79
SNRPEL1	ENST00000469451	1.79
SNRPN	ENST00000346403	1.25
SPOP	ENST00000347630	1.1
SR140	ENST00000485374	3.31
	ENST00000461941	87.15
	ENST00000461844	1.7
	ENST00000493598	4.14
	ENST00000496100	4.65
SRPK2	ENST00000465112	1.27
	ENST00000462282	1.14
	ENST00000493638	1.21
SRRM1	ENST00000471693	0.9
	ENST00000485541	1.29
	ENST00000474843	0.75
SRRT	ENST00000445337	2.15	214127_s_at	0.33
	ENST00000487311	1.35
	ENST00000466432	0.84
	ENST00000449389	1.54
	ENST00000474896	0.86
SSB	ENST00000474273	1.41
	ENST00000461708	0.81
	ENST00000470621	1.15
SYF2	ENST00000476231	0.85
SYNCRIP	ENST00000449619	1.41	236146_at	2.42
			217834_s_at	1.32
TARBP2	ENST00000266987	1.16	200020_at	1.31
TARDBP	ENST00000480464	1.51
TFIP11	ENST00000422283	2.16
	ENST00000450493	0.21
	ENST00000492137	0.87
	ENST00000481357	0.39
	ENST00000407431	1.11
THOC2	ENST00000441692	1.2
	ENST00000432353	3.09
	ENST00000496830	0.6
	ENST00000419633	0.58
	ENST00000492203	0.21
	ENST00000464604	0.68
TRA2A	ENST00000482395	0.91
TRA2B	ENST00000453386	1.19
	ENST00000342294	1.62
	ENST00000485530	2.63
TRMT2B	ENST00000372939	1.31
	ENST00000490509	0.49
TRMT6	ENST00000473131	1.09
TRMT61B	ENST00000484060	0.54
TRMU	ENST00000424260	1.55
TRPT1	ENST00000394547	1.31
TRUB2	ENST00000461180	1.23
	ENST00000372890	1.13
TSEN15	ENST00000462677	1.54
	ENST00000367518	0.8
	ENST00000485209	1.08
TSEN54	ENST00000434205	3.02
TTF2	ENST00000463696	3.79
TYW1	ENST00000491969	16.5
TYW3	ENST00000486467	1.1
U2AF1	ENST00000478282	1.07
UPF3B	ENST00000276201	1.59
URM1	ENST00000372847	1.3
USP39	ENST00000409470	5.52
	ENST00000409025	3.77
	ENST00000323701	3.65
	ENST00000481409	0.03
	ENST00000451004	2.59
	ENST00000450066	3.24
	ENST00000474572	0.1
	ENST00000459775	8.41
	ENST00000467885	0.33
UTP11L	ENST00000486563	0.74
UTP14A	ENST00000498179	1.1	221098_x_at	0.53
UTP6	ENST00000490218	1.3
WDR12	ENST00000478869	2.4
WDR4	ENST00000330317	1.18
WDR77	ENST00000459665	1.16
XRN2	ENST00000430571	1.35	208627_s_at	0.53
YBX1	ENST00000436427	1.12
	ENST00000318612	1.79
	ENST00000332220	1.22
YTHDC1	ENST00000344157	1.18
ZCCHC11	ENST00000466440	0.94
	ENST00000470212	2.55
ZCCHC6	ENST00000375947	1.15	244499_at	0.45
ZFC3H1	ENST00000308101	1.29
ZMAT5	ENST00000397781	0.44
ZNF638	ENST00000487638	1.38
	ENST00000492262	1.37
	ENST00000411930	0.39
	ENST00000494621	1.49
	ENST00000460310	1.35
	ENST00000417778	1.31
ZRANB2	ENST00000370920	1.19	213876_x_at	2.22
ZRSR2	ENST00000380308	1.19
	ENST00000468028	1.48
BICD1			242052_at	2.67
CELF2			1565599_at	0.29
			214405_at	1.52
CELF3			206817_x_at	0.34
CLP1			204370_at	1.92
CNOT6L			226153_s_at	2.23
			238438_at	2.15
DDX20			224315_at	1.52
DDX46			229098_s_at	2.03
DEDD2			225434_at	1.28
HNRNPA1			214280_x_at	1.28
			200016_x_at	1.43
INTS2			224308_s_at	1.68
JMJD6			215233_at	2.64
			212723_at	1.58
KIAA1429			223110_at	2.2
LOC643446			207939_x_at	2.68
LOC644037			214280_x_at	1.28
			200016_x_at	1.43
LSM7			204559_s_at	2.31
LUC7L3			220044_x_at	1.37
NOVA1			207437_at	1.98
NSUN2			223076_s_at	1.36
PABPC1			215157_x_at	1.35
PAPOLA			228569_at	1.6
PPARGC1A			219195_at	2.49
PTBP1			211271_x_at	3.97
RBM15B			226987_at	2.3
RBM22			236872_at	0.47
RBM25			212030_at	1.82
RBMS2			235558_at	0.37
RNPS1			207939_x_at	2.68
RPS17			211487_x_at	1.92
			212578_x_at	1.76
			201665_x_at	2.61
RPS19			202649_x_at	1.66
RRP1B			212844_at	0.47
SFRS3			202899_s_at	2.35
SMAD1			208015_at	0.34
TGS1			236371_s_at	0.41
THOC1			204064_at	2.71
